# Supplementary material for: Survival Factor A (SvfA) Contributes to Aspergillus nidulans Pathogenicity
Source: J Fungi (Basel). 2023 Jan 21;9(2):143. doi: 10.3390/jof9020143 (PMC9962611; doi:10.3390/jof9020143)
Supplement: Supplementary file 1 [file jof-09-00143-s001.zip]

Archive with 2 entries (2 files):
- JoF-ANsvfA-Supple 0101.pdf
- Supplementary Table S1.xlsx
